# Supplementary material for: Comparative transcriptome reveals the potential modulation mechanisms of estradiol affecting ovarian development of female Portunus trituberculatus
Source: PLoS One. 2019 Dec 19;14(12):e0226698. doi: 10.1371/journal.pone.0226698 (PMC6922394; doi:10.1371/journal.pone.0226698)
Supplement: S1 Table — (XLSX) [file pone.0226698.s001.xlsx]

## Sheet: Sheet1
Gene id	Tissue	Full name	FCa	P-value
c107674_g4	Ovary	estrogen related receptor	0.349549	0.523964
c119489_g1	Ovary	ecdysone receptor	-0.155979	0.867123
c107674_g4	Hepatopancreas	estrogen related receptor	-1.61387	0.719818
c119489_g1	Hepatopancreas	ecdysone receptor	1.2606	0.60695
c107674_g4	Brain ganglion	estrogen related receptor	-1.01597	0.454773
c119489_g1	Brain ganglion	ecdysone receptor	0.221166	0.68602
c107674_g4	Eyestalk	estrogen related receptor	1.64909	0.297794
c119489_g1	Eyestalk	ecdysone receptor	0.747649	0.515645
c107674_g4	Mandibular organ	estrogen related receptor	2.09622	0.866161
c119489_g1	Mandibular organ	ecdysone receptor	0.974225	0.436943
c114318_g1	Ovary	3 beta-hydroxysteroid dehydrogenase	0.123106	0.776407
c119518_g2	Ovary	StAR-related lipid transfer protein 7	0.286444	0.60494
c114318_g1	Hepatopancreas	3 beta-hydroxysteroid dehydrogenase	1.317	0.375637
c119518_g2	Hepatopancreas	StAR-related lipid transfer protein 7	0.906958	0.606454
c114318_g1	Brain ganglion	3 beta-hydroxysteroid dehydrogenase	-0.111421	0.81777
c119518_g2	Brain ganglion	StAR-related lipid transfer protein 7	0.118644	0.852117
c114318_g1	Eyestalk	3 beta-hydroxysteroid dehydrogenase	0.320492	0.789833
c119518_g2	Eyestalk	StAR-related lipid transfer protein 7	0.59136	0.658812
c114318_g1	Mandibular organ	3 beta-hydroxysteroid dehydrogenase	-0.337365	0.54735
c119518_g2	Mandibular organ	StAR-related lipid transfer protein 7	1.76999	0.197465
c76744_g1	All tissues	17-beta hydroxysteroid dehydrogenase	/	/
aFold changes (Log2 ratio) in gene expression. Inf indicate gene was expressed in the estradiol group but not in the control group.	'/''represented not detected
